# Supplementary material for: Adaptation and Bonding of Bulk-Fill Composites in Deep Preparations
Source: Materials (Basel). 2025 Aug 12;18(16):3790. doi: 10.3390/ma18163790 (PMC12387279; doi:10.3390/ma18163790)
Supplement: Supplementary file 1 [file materials-18-03790-s001.zip]

Archive with 1 entries (1 files):
- materials-3689838-supplementary.mp4
